# Supplementary material for: Concomitant Inhibition and Collaring of Dual-Species Biofilms Formed by Candida auris and Staphylococcus aureus by Triazole Based Small Molecule Inhibitors
Source: Pharmaceutics. 2024 Dec 8;16(12):1570. doi: 10.3390/pharmaceutics16121570 (PMC11677466; doi:10.3390/pharmaceutics16121570)
Supplement: Supplementary file 1 [file pharmaceutics-16-01570-s001.zip]

Archive with 1 entries (1 files):
- pharmaceutics-3307287-supplementary.pdf
